# Supplementary material for: Enhancing missense variant classification in predicted intrinsically disordered regions
Source: PLoS One. 2026 Jul 27;21(7):e0354365. doi: 10.1371/journal.pone.0354365 (PMC13405113; doi:10.1371/journal.pone.0354365)
Supplement: S1 Table — A single, multi-sheet workbook containing all supplementary tables for model feature validation and performance metrics. (XLSX) [file pone.0354365.s002.xlsx]

## Sheet: Table S1 gene_totals
S1 Table: Complete gene list and variant distribution. List of 290 genes containing the 2,104 IDR variants used in this study, including gene symbols, number of variants per gene, and variant classification distribution
GENES	Deleterious	Neutral
COL4A4	44	26
MECP2	38	132
CTNNB1	35	4
TNNI3	22	0
LDLR	17	10
LMNA	16	0
F9	14	10
FGA	8	3
NFE2L2	7	23
CDKN1C	6	4
HNRNPA1	5	6
SPTA1	5	0
BRCA1	4	200
EZH2	4	9
FGF13	4	1
HIF1A	4	0
PRNP	4	1
SMAD3	4	1
TNNI2	4	0
APP	3	11
EGFR	3	2
KMT2E	3	62
USP8	3	8
WAS	3	20
ABL1	2	103
EMD	2	13
FLT4	2	12
FOXC2	2	7
GATA3	2	4
GLI3	2	127
MAPK7	2	1
PCSK9	2	3
PHF20	2	0
PRLR	2	2
ROBO3	2	9
YAP1	2	5
B4GALT7	1	0
CACNA1S	1	20
CAPN3	1	1
CD79B	1	0
DDX23	1	2
DNM1	1	7
EMILIN1	1	7
INCENP	1	12
ITGA2B	1	0
IYD	1	1
JAG1	1	12
KCNQ1	1	8
KCNQ4	1	7
KDM5A	1	4
KDM5B	1	2
KHDRBS1	1	0
MCM2	1	3
NCOA3	1	1
NLGN3	1	0
PAX5	1	2
PDGFB	1	3
PDX1	1	1
PNPO	1	0
PPP3CA	1	1
PTHLH	1	1
RXRA	1	0
SCN2A	1	5
SLC4A1	1	2
STAG1	1	7
ULK2	1	2
WASF1	1	6
WRN	1	4
ADAMTS5	0	1
ADD2	0	4
ADORA2A	0	1
AFF4	0	5
APLF	0	1
APOC2	0	1
ARSB	0	1
ASCL1	0	1
ASPSCR1	0	2
ATG16L1	0	1
ATG2A	0	8
ATG9A	0	1
ATL3	0	2
ATXN3	0	1
AXIN1	0	7
BCR	0	5
BLM	0	4
BRD3	0	3
CA9	0	2
CANT1	0	3
CASC3	0	3
CASP3	0	1
CCL11	0	1
CCL21	0	1
CCNB1	0	1
CCNE1	0	1
CD19	0	3
CD320	0	6
CDC23	0	2
CDC25C	0	1
CDKN1A	0	2
CFTR	0	2
CGAS	0	2
CHFR	0	1
CNOT1	0	2
CPS1	0	1
CSN1S1	0	1
CST3	0	2
CTBP1	0	2
CXCR1	0	2
CXCR4	0	1
DAG1	0	1
DAXX	0	6
DCLRE1B	0	4
DDX6	0	2
DFFA	0	1
DKK1	0	1
DKK4	0	1
DLL4	0	4
DOT1L	0	10
DSG1	0	13
E2F1	0	3
EDC3	0	1
EHMT1	0	180
EIF2AK2	0	3
EIF4EBP2	0	1
ELK4	0	1
EML4	0	5
EPN1	0	3
F10	0	1
FARP1	0	1
FBLIM1	0	2
FHOD1	0	2
FMNL2	0	1
FOS	0	2
FOXO1	0	3
FXN	0	4
GAB2	0	2
GC	0	1
GCH1	0	1
GDNF	0	1
GEN1	0	6
GFER	0	1
GGA1	0	2
GLB1	0	1
GMNN	0	1
GOPC	0	1
GORASP2	0	2
GPC1	0	1
GPIHBP1	0	5
GRK6	0	1
HADHA	0	1
HBEGF	0	1
HCN1	0	40
HMGB1	0	1
HMGCR	0	1
HNF1B	0	1
HNRNPM	0	1
HOXB1	0	1
HRAS	0	3
HSBP1	0	1
HTRA1	0	2
IFNAR1	0	1
IFNLR1	0	6
INSM1	0	1
IRAK1	0	8
IRF3	0	3
ITIH1	0	2
KISS1	0	2
KLF1	0	8
KLF4	0	4
KNL1	0	10
KRT14	0	6
LATS1	0	3
LCK	0	3
LLGL2	0	1
LMAN1	0	3
LMOD1	0	2
LOX	0	6
MALT1	0	1
MAP4K3	0	2
MAT2A	0	1
MCL1	0	1
MEPCE	0	1
MET	0	4
MICAL3	0	9
MLLT10	0	3
MMP1	0	1
MMP7	0	1
MTOR	0	17
NAA10	0	2
NCK1	0	1
NCOA2	0	2
NDST1	0	2
NEDD4L	0	2
NELFE	0	1
NEUROG1	0	1
NFATC1	0	16
NFATC2	0	4
NKD2	0	8
NOLC1	0	7
NPPA	0	6
NPPB	0	3
NR3C1	0	1
NR3C2	0	12
NRG1	0	1
NUFIP1	0	2
NUP153	0	5
NUP50	0	1
NUP98	0	3
ODC1	0	1
OPTN	0	1
OSBP	0	1
P4HB	0	1
PANX1	0	3
PAX8	0	2
PCOLCE	0	2
PHYH	0	1
PIK3R1	0	1
PKD2	0	7
PML	0	2
POLRMT	0	2
PPP1R11	0	1
PPP1R12A	0	14
PRAG1	0	4
PRKAR2A	0	2
PSEN1	0	1
PSIP1	0	3
RAB6A	0	1
RABEP1	0	1
RAD23A	0	1
RAD52	0	3
RB1CC1	0	3
RCOR1	0	1
REG3A	0	1
RELA	0	2
RNASEH2C	0	1
RNF125	0	1
RORC	0	1
RPS6KA1	0	1
RSPO1	0	1
S100A16	0	1
SDC4	0	1
SECISBP2	0	5
SEMA4D	0	3
SERPINA1	0	2
SERPINE1	0	2
SESN2	0	2
SLC39A4	0	2
SLC9A1	0	2
SMAD4	0	3
SMG5	0	2
SMO	0	5
SNRPB	0	1
SOD3	0	2
SORT1	0	1
SPON1	0	1
SQSTM1	0	5
SRPK2	0	2
STATH	0	1
STEAP3	0	2
STK4	0	4
STRADA	0	1
SULT2B1	0	3
SURF6	0	1
TAF15	0	9
TAF6	0	1
TCF7L2	0	9
TERF1	0	1
TGFB1	0	2
TGM3	0	1
TNFAIP3	0	15
TOP1	0	1
TP53BP1	0	9
TP53BP2	0	8
TP73	0	5
TRNT1	0	2
TRPV5	0	3
TRPV6	0	1
TSC1	0	23
TSNAX	0	1
TYMS	0	1
UPF1	0	1
UPF2	0	2
VEGFB	0	3
VIL1	0	1
VTN	0	3
WEE1	0	1
WWP2	0	1
XCL1	0	1
XRCC4	0	1
ZC3H12A	0	4

## Sheet: Table S2 dbNSFP_IDR_results
S2 Table: Performance comparison of dbNSFP predictors on IDR variants. Comprehensive performance metrics (AUC and PR-AUC with 95% confidence intervals) for in silico missense predictors from the dbNSFP database that were not trained on ClinVar, evaluated on variants located in predicted IDR regions
dbNSFP predictor	AUC	AUC_CI_low	AUC_CI_high	PR_AUC	PR_AUC_CI_low	PR_AUC_CI_high
MetaRNN_rankscore	0.94996	0.937441	0.961239	0.840987	0.806926	0.869404
PHACTboost_rankscore	0.955975	0.945347	0.966126	0.830191	0.793508	0.863448
ClinPred_rankscore	0.948388	0.936049	0.959517	0.803081	0.760862	0.841096
VARITY_R_rankscore	0.92042	0.902285	0.937103	0.768733	0.726738	0.808458
VARITY_R_LOO_rankscore	0.912273	0.893148	0.929907	0.748631	0.705383	0.790969
BayesDel_addAF_rankscore	0.921582	0.905892	0.935292	0.747683	0.703678	0.788944
VARITY_ER_rankscore	0.907668	0.887483	0.92645	0.744294	0.701246	0.786232
AlphaMissense_rankscore	0.908056	0.889891	0.924382	0.733805	0.690632	0.775983
gMVP_rankscore	0.8451	0.811966	0.878591	0.727707	0.683014	0.769591
VARITY_ER_LOO_rankscore	0.901057	0.879388	0.920318	0.726473	0.681586	0.769703
REVEL_rankscore	0.876812	0.856305	0.897227	0.695569	0.64867	0.740084
VEST4_rankscore	0.902261	0.885803	0.91953	0.667277	0.611806	0.716935
BayesDel_noAF_rankscore	0.873592	0.851302	0.893541	0.64845	0.594368	0.696962
MutPred_rankscore	0.863887	0.84067	0.886225	0.647818	0.600768	0.694438
DEOGEN2_rankscore	0.855746	0.831368	0.87927	0.615391	0.565172	0.661365
ESM1b_rankscore	0.84751	0.819887	0.872931	0.606938	0.548263	0.662851
MutationAssessor_rankscore	0.827286	0.801449	0.852775	0.552653	0.499466	0.607812
MetaLR_rankscore	0.805935	0.780476	0.830809	0.534964	0.482352	0.58469
CADD_raw_rankscore	0.868616	0.84993	0.887023	0.534381	0.476217	0.589834
MVP_rankscore	0.84132	0.820186	0.862281	0.52505	0.471287	0.578439
Polyphen2_HVAR_rankscore	0.844405	0.820985	0.866579	0.517438	0.464116	0.571204
LIST-S2_rankscore	0.789058	0.759904	0.816502	0.512293	0.457356	0.566229
Eigen-raw_coding_rankscore	0.720511	0.680197	0.7616	0.511679	0.458446	0.567736
MetaSVM_rankscore	0.813028	0.784984	0.838986	0.503197	0.447745	0.561131
EVE_rankscore	0.715877	0.679536	0.751682	0.502339	0.446412	0.556736
fathmm-XF_coding_rankscore	0.710223	0.668683	0.750993	0.498121	0.441944	0.548756
PROVEAN_converted_rankscore	0.827127	0.802258	0.850964	0.481639	0.425831	0.537383
PrimateAI_rankscore	0.832194	0.804373	0.856482	0.460515	0.400462	0.517287
Eigen-PC-raw_coding_rankscore	0.712107	0.673132	0.75229	0.45974	0.406601	0.518209
SIFT_converted_rankscore	0.830111	0.805947	0.853894	0.453911	0.402506	0.502221
M-CAP_rankscore	0.82034	0.797828	0.843297	0.435882	0.385799	0.489251
MPC_rankscore	0.704207	0.665987	0.741665	0.432707	0.37425	0.486784
Polyphen2_HDIV_rankscore	0.828543	0.804595	0.852063	0.430553	0.384994	0.478267
SIFT4G_converted_rankscore	0.799672	0.772921	0.824469	0.428661	0.378461	0.477863
phyloP100way_vertebrate_rankscore	0.789688	0.764947	0.81407	0.387394	0.336793	0.437615
MutFormer_rankscore	0.696236	0.66121	0.728806	0.378116	0.320981	0.425267
fathmm-MKL_coding_rankscore	0.795722	0.773009	0.819053	0.344088	0.301276	0.389472
FATHMM_converted_rankscore	0.716249	0.685238	0.745936	0.340159	0.291075	0.389053
MutationTaster_converted_rankscore	0.791809	0.768295	0.814884	0.323963	0.289171	0.36083
DANN_rankscore	0.784947	0.760759	0.809107	0.318057	0.277699	0.358642
GERP++_RS_rankscore	0.748304	0.722675	0.773949	0.306393	0.264737	0.349034
SiPhy_29way_logOdds_rankscore	0.763683	0.7382	0.787328	0.302497	0.264574	0.342838
phyloP470way_mammalian_rankscore	0.741177	0.710188	0.772159	0.287837	0.248609	0.32683
LRT_converted_rankscore	0.643581	0.600435	0.682016	0.274604	0.233583	0.315368
phastCons17way_primate_rankscore	0.702134	0.672603	0.730496	0.272951	0.236304	0.310372
phastCons100way_vertebrate_rankscore	0.73738	0.714998	0.758897	0.26267	0.235166	0.290537
phastCons470way_mammalian_rankscore	0.739948	0.722389	0.756976	0.258502	0.233289	0.28352
GenoCanyon_rankscore	0.623878	0.591289	0.656931	0.226592	0.19422	0.262311
GERP_91_mammals_rankscore	0.505814	0.463464	0.548336	0.208943	0.177465	0.243315
phyloP17way_primate_rankscore	0.58677	0.561326	0.614743	0.169593	0.148868	0.191563
bStatistic_converted_rankscore	0.503931	0.468373	0.539242	0.159353	0.135424	0.182655
integrated_fitCons_rankscore	0.430935	0.393536	0.469379	0.156217	0.131977	0.185812
LINSIGHT_rankscore	0.499732	0.499156	0.5	0.149928	0.134506	0.164461
H1-hESC_fitCons_rankscore	0.391915	0.355308	0.428224	0.147121	0.1256	0.17237
GM12878_fitCons_rankscore	0.389125	0.356372	0.424665	0.127766	0.111754	0.145129
HUVEC_fitCons_rankscore	0.362681	0.331881	0.39572	0.12607	0.110769	0.142195

## Sheet: Table S3 embedding combination
S3 Table: Embedding combination method performance comparison. Detailed performance metrics comparing four embedding combination methods (L1, L2, average, Hadamard) across four machine learning algorithms (XGBoost, Random Forest, Naïve Bayes, MLP) using 10-fold stratified cross-validation
Method	Model_1	Model_2	Model_1_mean_roc	Model_2_mean_roc	U_Statistic	P_Value	Model_1_mean_pr_auc	Model_2_mean_pr_auc	U_Statistic	P_Value
Average + PS + gIDRc	XGboost	Random Forest	0.890534	0.904609	44	0.677585	0.744132	0.768114	37	0.344704
Average + PS + gIDRc	MLP	Random Forest	0.832127	0.904609	16	0.0113297	0.584137	0.768114	9	0.00220222
Average + PS + gIDRc	Naive Bayes	Random Forest	0.785705	0.904609	2	0.000329839	0.412119	0.768114	0	0.000182672
Hadamard + PS + gIDRc	XGboost	Random Forest	0.894686	0.899002	46	0.791337	0.747594	0.751523	53	0.850107
Hadamard + PS + gIDRc	MLP	Random Forest	0.821469	0.899002	15	0.0091085	0.572707	0.751523	10	0.00282727
Hadamard + PS + gIDRc	Naive Bayes	Random Forest	0.782503	0.899002	2	0.000329839	0.415561	0.751523	0	0.000182672
Hadamard + PS + gIDRc	Random Forest	XGboost	0.899002	0.894686	54	0.791337	0.751523	0.747594	47	0.850107
Hadamard + PS + gIDRc	MLP	XGboost	0.821469	0.894686	14	0.00728456	0.572707	0.747594	10	0.00282727
Hadamard + PS + gIDRc	Naive Bayes	XGboost	0.782503	0.894686	1	0.000246128	0.415561	0.747594	0	0.000182672
Average + PS + gIDRc	Random Forest	XGboost	0.904609	0.890534	56	0.677585	0.768114	0.744132	63	0.344704
Average + PS + gIDRc	MLP	XGboost	0.832127	0.890534	19	0.0211339	0.584137	0.744132	13	0.00579536
Average + PS + gIDRc	Naive Bayes	XGboost	0.785705	0.890534	3	0.000439639	0.412119	0.744132	0	0.000182672
Average + PS + gIDRc	Random Forest	MLP	0.904609	0.832127	84	0.0113297	0.768114	0.584137	91	0.00220222
Average + PS + gIDRc	XGboost	MLP	0.890534	0.832127	81	0.0211339	0.744132	0.584137	87	0.00579536
Average + PS + gIDRc	Naive Bayes	MLP	0.785705	0.832127	23	0.0451546	0.412119	0.584137	7	0.00131494
L1 + PS + gIDRc	Random Forest	XGboost	0.821018	0.807981	57	0.623176	0.571147	0.580255	46	0.791337
L2 + PS + gIDRc	Random Forest	XGboost	0.821018	0.807981	57	0.623176	0.571147	0.580255	46	0.791337
L1 + PS + gIDRc	MLP	XGboost	0.726451	0.807981	15	0.0091085	0.457935	0.580255	17	0.0140193
L2 + PS + gIDRc	MLP	XGboost	0.726451	0.807981	15	0.0091085	0.457935	0.580255	17	0.0140193
L1 + PS + gIDRc	Naive Bayes	XGboost	0.690599	0.807981	6	0.00100798	0.313104	0.580255	0	0.000182672
L2 + PS + gIDRc	Naive Bayes	XGboost	0.690599	0.807981	6	0.00100798	0.313104	0.580255	0	0.000182672
Hadamard + PS + gIDRc	Random Forest	MLP	0.899002	0.821469	85	0.0091085	0.751523	0.572707	90	0.00282727
Hadamard + PS + gIDRc	XGboost	MLP	0.894686	0.821469	86	0.00728456	0.747594	0.572707	90	0.00282727
Hadamard + PS + gIDRc	Naive Bayes	MLP	0.782503	0.821469	30	0.140465	0.415561	0.572707	13	0.00579536
L1 + PS + gIDRc	XGboost	Random Forest	0.807981	0.821018	43	0.623176	0.580255	0.571147	54	0.791337
L2 + PS + gIDRc	XGboost	Random Forest	0.807981	0.821018	43	0.623176	0.580255	0.571147	54	0.791337
L1 + PS + gIDRc	MLP	Random Forest	0.726451	0.821018	11	0.00361051	0.457935	0.571147	23	0.0451546
L2 + PS + gIDRc	MLP	Random Forest	0.726451	0.821018	11	0.00361051	0.457935	0.571147	23	0.0451546
L1 + PS + gIDRc	Naive Bayes	Random Forest	0.690599	0.821018	4	0.00058284	0.313104	0.571147	0	0.000182672
L2 + PS + gIDRc	Naive Bayes	Random Forest	0.690599	0.821018	4	0.00058284	0.313104	0.571147	0	0.000182672
L1 + PS + gIDRc	XGboost	MLP	0.807981	0.726451	85	0.0091085	0.580255	0.457935	83	0.0140193
L2 + PS + gIDRc	XGboost	MLP	0.807981	0.726451	85	0.0091085	0.580255	0.457935	83	0.0140193
L1 + PS + gIDRc	Random Forest	MLP	0.821018	0.726451	89	0.00361051	0.571147	0.457935	77	0.0451546
L2 + PS + gIDRc	Random Forest	MLP	0.821018	0.726451	89	0.00361051	0.571147	0.457935	77	0.0451546
L1 + PS + gIDRc	Naive Bayes	MLP	0.690599	0.726451	30	0.140465	0.313104	0.457935	3	0.000439639
L2 + PS + gIDRc	Naive Bayes	MLP	0.690599	0.726451	30	0.140465	0.313104	0.457935	3	0.000439639
Hadamard + PS + gIDRc	Random Forest	Naive Bayes	0.899002	0.782503	98	0.000329839	0.751523	0.415561	100	0.000182672
Hadamard + PS + gIDRc	XGboost	Naive Bayes	0.894686	0.782503	99	0.000246128	0.747594	0.415561	100	0.000182672
adamard + PS + gIDRc	MLP	Naive Bayes	0.821469	0.782503	70	0.140465	0.572707	0.415561	87	0.00579536
Average + PS + gIDRc	Random Forest	Naive Bayes	0.904609	0.785705	98	0.000329839	0.768114	0.412119	100	0.000182672
Average + PS + gIDRc	XGboost	Naive Bayes	0.890534	0.785705	97	0.000439639	0.744132	0.412119	100	0.000182672
Average + PS + gIDRc	MLP	Naive Bayes	0.832127	0.785705	77	0.0451546	0.584137	0.412119	93	0.00131494
L1 + PS + gIDRc	XGboost	Naive Bayes	0.807981	0.690599	94	0.00100798	0.580255	0.313104	100	0.000182672
L2 + PS + gIDRc	XGboost	Naive Bayes	0.807981	0.690599	94	0.00100798	0.580255	0.313104	100	0.000182672
L1 + PS + gIDRc	Random Forest	Naive Bayes	0.821018	0.690599	96	0.00058284	0.571147	0.313104	100	0.000182672
L2 + PS + gIDRc	Random Forest	Naive Bayes	0.821018	0.690599	96	0.00058284	0.571147	0.313104	100	0.000182672
L1 + PS + gIDRc	MLP	Naive Bayes	0.726451	0.690599	70	0.140465	0.457935	0.313104	97	0.000439639
L2 + PS + gIDRc	MLP	Naive Bayes	0.726451	0.690599	70	0.140465	0.457935	0.313104	97	0.000439639

## Sheet: Table S4 TestData  performance
S4 Table. Variant-level classification metrics on the random-stratified hold-out test set for the enhanced models and the combined predictor model.
Model	Total Mutations	Total Deleterious	total Neutral	ROC-AUC	PR-AUC
Baseline	421	63	358	0.9317	0.8171
EVE Enhanced	421	63	358	0.9663	0.9101
ESM1b Enhanced	421	63	358	0.955	0.8449
AlphaMissense Enhanced	421	63	358	0.9823	0.9194
Combined (standalone)	421	63	358	0.939	0.8334
Combined Enhanced	421	63	358	0.9807	0.9155

## Sheet: Table S5 Enhanced results
S5 Table: Variant-level prediction scores on the hold-out test based on random-stratified split for the enhanced models and the standalone predictor model.
GENES	mutation	Class	EVE_Enhanced_pred_proba	ESM1b_Enhanced_pred_proba	AlphaMissense_Enhanced_pred_proba	Combined_Standalone_pred_proba	Combined_Enhanced
GLI3	A1034T	Neutral	0.936188	0.920638	0.988858	0.937798	0.97518
SLC4A1	M31T	Neutral	0.615867	0.643911	0.879731	0.871161	0.812829
RNF125	P28S	Neutral	0.752713	0.748523	0.941816	0.928452	0.945014
GATA3	P354T	Deleterious	0.385619	0.194772	0.198509	0.0345036	0.088165
CD79B	Y196H	Deleterious	0.0618224	0.083453	0.0352879	0.0345036	0.0187117
EZH2	T344A	Neutral	0.528121	0.713768	0.821022	0.791964	0.758998
FLT4	R1319W	Neutral	0.735089	0.728169	0.943134	0.895294	0.927509
EHMT1	K199E	Neutral	0.956113	0.946333	0.896096	0.256166	0.92844
INCENP	A271G	Neutral	0.877644	0.826274	0.978011	0.928605	0.968159
LCK	S54C	Neutral	0.601365	0.558839	0.942175	0.863773	0.909719
WAS	T164P	Neutral	0.806563	0.696267	0.91692	0.922504	0.913161
BRCA1	L1276V	Neutral	0.918556	0.942881	0.949061	0.929491	0.942789
NFE2L2	D183A	Neutral	0.569151	0.280353	0.156659	0.368424	0.287596
GEN1	E884D	Neutral	0.913883	0.887836	0.940497	0.925934	0.952506
TRPV5	L23P	Neutral	0.543682	0.655126	0.840957	0.90464	0.878579
WRN	T324A	Neutral	0.819951	0.741659	0.954591	0.925934	0.90937
NUP50	A106V	Neutral	0.730344	0.687749	0.959951	0.922148	0.942354
YAP1	N452D	Neutral	0.585843	0.569734	0.696164	0.70168	0.678013
KMT2E	G1585E	Neutral	0.894726	0.851259	0.882853	0.24494	0.89576
ABL1	T544N	Neutral	0.967213	0.924023	0.992125	0.928162	0.986764
EHMT1	H257R	Neutral	0.977367	0.946333	0.985746	0.685558	0.983488
FHOD1	C502R	Neutral	0.706398	0.739649	0.901178	0.922504	0.913234
ATG2A	A857V	Neutral	0.766374	0.576895	0.934848	0.91597	0.86564
AXIN1	P278L	Neutral	0.360108	0.58911	0.687957	0.865979	0.589598
CTNNB1	S37F	Deleterious	0.0305645	0.122693	0.0199452	0.0568923	0.0187557
FGA	R573C	Deleterious	0.516084	0.14406	0.667204	0.526863	0.41253
GLI3	D149N	Neutral	0.902534	0.846431	0.93433	0.655072	0.929624
ATG2A	V1825I	Neutral	0.846923	0.81734	0.981374	0.91597	0.967321
MTOR	R1235Q	Neutral	0.421731	0.390986	0.0993591	0.547139	0.149817
MECP2	A455T	Neutral	0.823527	0.790517	0.980211	0.921855	0.973214
EHMT1	A1295T	Neutral	0.819776	0.684197	0.942128	0.925934	0.913743
LDLR	P826T	Deleterious	0.0495395	0.069859	0.0513182	0.0838621	0.0261395
ABL1	P662L	Neutral	0.953124	0.921272	0.988125	0.931954	0.981355
HOXB1	Q103H	Neutral	0.73965	0.744615	0.773487	0.814905	0.72318
TNNI3	E182K	Deleterious	0.107267	0.244805	0.0446783	0.494133	0.0821263
ATL3	D537N	Neutral	0.592568	0.696188	0.90148	0.921855	0.889077
RAD52	Q221E	Neutral	0.839809	0.767693	0.956914	0.925688	0.969629
MECP2	R356W	Neutral	0.640632	0.414752	0.691917	0.428355	0.589708
ITGA2B	L20R	Deleterious	0.35605	0.349629	0.640767	0.748316	0.643149
EHMT1	S435G	Neutral	0.966638	0.755483	0.98902	0.381302	0.971378
DAXX	A486G	Neutral	0.929222	0.890042	0.895908	0.890801	0.885404
PTHLH	D149E	Neutral	0.900676	0.749082	0.909975	0.781636	0.881569
EGFR	I646F	Deleterious	0.378924	0.294132	0.607093	0.392058	0.490876
FOXC2	P402L	Deleterious	0.902416	0.881776	0.968058	0.855889	0.949878
ABL1	A654D	Neutral	0.971059	0.920298	0.986385	0.800981	0.984434
GLI3	A1457T	Neutral	0.958741	0.920638	0.988094	0.930758	0.980685
DNM1	P861R	Neutral	0.716725	0.795229	0.76502	0.769921	0.812163
AFF4	P529L	Neutral	0.603623	0.937435	0.983746	0.856304	0.946943
TRPV5	A671T	Neutral	0.907227	0.760783	0.981953	0.922504	0.971951
COL4A4	V248A	Neutral	0.392525	0.568654	0.349299	0.826636	0.48117
GLI3	G1224S	Neutral	0.97139	0.920638	0.994772	0.931954	0.990734
BRCA1	F901L	Neutral	0.96414	0.942881	0.969593	0.675738	0.97417
TCF7L2	P512A	Neutral	0.917155	0.879834	0.967652	0.930758	0.95641
EHMT1	S378F	Neutral	0.96229	0.94362	0.978767	0.67081	0.976642
NR3C2	R28H	Neutral	0.925992	0.905354	0.968236	0.925934	0.971564
STK4	P416L	Neutral	0.577594	0.574535	0.88484	0.921855	0.800522
EHMT1	N504D	Neutral	0.967555	0.937201	0.976982	0.814363	0.974281
NFE2L2	S399P	Neutral	0.765901	0.741532	0.942801	0.934109	0.953925
COL4A4	P482S	Neutral	0.623059	0.568654	0.807006	0.928162	0.847367
SMAD3	S423I	Deleterious	0.40403	0.132595	0.0896227	0.0643954	0.0576121
TNFAIP3	E451K	Neutral	0.663959	0.658433	0.865221	0.929491	0.894366
KMT2E	P905A	Neutral	0.953317	0.90251	0.991688	0.928162	0.987977
LDLR	T726I	Neutral	0.192599	0.139011	0.267957	0.665842	0.238572
EHMT1	N80S	Neutral	0.977691	0.946333	0.995324	0.922504	0.992217
EHMT1	A174T	Neutral	0.976086	0.946333	0.996581	0.91597	0.993814
HCN1	A714S	Neutral	0.940376	0.920638	0.979833	0.931954	0.972496
CTNNB1	A13T	Deleterious	0.502015	0.300097	0.225889	0.555286	0.274805
CTNNB1	D32A	Deleterious	0.0307277	0.0838455	0.0118764	0.0382487	0.0158627
NDST1	I25V	Neutral	0.609057	0.643894	0.911111	0.924826	0.91512
APP	T714A	Deleterious	0.512762	0.213184	0.150128	0.318047	0.150927
LMNA	R584S	Deleterious	0.520404	0.26019	0.142577	0.0643954	0.124714
DDX6	P9L	Neutral	0.616164	0.710581	0.373361	0.547139	0.386755
FXN	A14E	Neutral	0.560625	0.25381	0.358355	0.35351	0.282461
HCN1	H53Q	Neutral	0.831138	0.860796	0.95279	0.777093	0.909083
NFATC1	A244T	Neutral	0.937708	0.883247	0.975735	0.925688	0.962717
CDKN1C	A165P	Neutral	0.577928	0.752835	0.91894	0.907444	0.932635
GLI3	E1571G	Neutral	0.883997	0.866534	0.846098	0.204737	0.881279
GLI3	P1222S	Neutral	0.970718	0.920638	0.991576	0.931954	0.9876
DOT1L	G1392S	Neutral	0.965749	0.920698	0.986505	0.922148	0.980874
BRCA1	S1241C	Neutral	0.890358	0.935181	0.947751	0.61933	0.918913
EZH2	R78C	Neutral	0.60689	0.571176	0.326037	0.314514	0.363485
DOT1L	A854T	Neutral	0.960802	0.920698	0.989209	0.923254	0.983198
MECP2	P373H	Neutral	0.894565	0.806195	0.975164	0.900558	0.973181
NFE2L2	L309F	Neutral	0.666601	0.723254	0.904127	0.896934	0.912996
MCM2	R18P	Neutral	0.441942	0.659762	0.785318	0.901051	0.767015
SEMA4D	P703S	Neutral	0.840292	0.770016	0.962231	0.925688	0.95491
KISS1	E20K	Neutral	0.634382	0.808408	0.645852	0.768199	0.694487
BRCA1	E1250K	Neutral	0.946882	0.937892	0.982589	0.899789	0.970486
SCN2A	R524Q	Neutral	0.828006	0.850719	0.978061	0.907333	0.966433
MECP2	E294G	Deleterious	0.625747	0.173574	0.60573	0.315266	0.463913
KMT2E	I712M	Neutral	0.954935	0.869801	0.987912	0.887734	0.980351
MECP2	G207S	Neutral	0.700462	0.131973	0.865036	0.587889	0.791648
MECP2	T209M	Neutral	0.913032	0.188683	0.977937	0.676191	0.88196
MECP2	L395F	Neutral	0.855502	0.562951	0.952369	0.771521	0.887027
HCN1	R781G	Neutral	0.886821	0.907006	0.932481	0.686378	0.949703
SCN2A	E1939Q	Neutral	0.679995	0.634511	0.905994	0.861971	0.893031
ATG2A	T1275M	Neutral	0.964677	0.900345	0.994123	0.868832	0.98627
APOC2	V12I	Neutral	0.875652	0.835468	0.351852	0.545772	0.567522
GLI3	S1461F	Neutral	0.931254	0.878791	0.981262	0.741267	0.967997
ABL1	P914L	Neutral	0.959656	0.921272	0.989655	0.925934	0.981987
TNFAIP3	A434V	Neutral	0.883377	0.71517	0.98137	0.928162	0.964395
EHMT1	A193G	Neutral	0.959888	0.946333	0.961205	0.790001	0.962919
NFE2L2	T139M	Neutral	0.793739	0.738212	0.857178	0.807552	0.868042
MECP2	K47E	Neutral	0.397496	0.595396	0.189722	0.485611	0.35219
CACNA1S	R1539C	Neutral	0.772919	0.177601	0.804354	0.442597	0.488642
EHMT1	D352N	Neutral	0.949879	0.922821	0.985186	0.711149	0.979509
MECP2	R202H	Deleterious	0.124138	0.191722	0.106202	0.0381485	0.0550109
GLI3	P152L	Neutral	0.875637	0.861888	0.79234	0.678463	0.775749
LDLR	W10R	Deleterious	0.372343	0.449123	0.307445	0.24494	0.269629
EHMT1	D75G	Neutral	0.96911	0.937201	0.98425	0.770386	0.983317
BCR	R308C	Neutral	0.673435	0.833871	0.923586	0.706032	0.903767
MECP2	R262C	Neutral	0.590407	0.121207	0.162204	0.151244	0.12979
BRCA1	D1441N	Deleterious	0.91461	0.913139	0.930697	0.821836	0.957882
BRCA1	L1564P	Neutral	0.928411	0.917081	0.809654	0.652447	0.85581
GLI3	G1273V	Neutral	0.943263	0.920638	0.980966	0.910774	0.968564
OSBP	A62S	Neutral	0.626688	0.706856	0.888423	0.918954	0.917179
ABL1	R715H	Neutral	0.951778	0.920298	0.940751	0.613149	0.928084
ABL1	Q916K	Neutral	0.9725	0.920298	0.992599	0.881436	0.984802
F9	R3C	Neutral	0.139819	0.582041	0.255481	0.763307	0.444034
GGA1	P487L	Neutral	0.78181	0.860149	0.919181	0.925934	0.935583
BRCA1	I1432L	Neutral	0.903927	0.910032	0.873628	0.869756	0.937933
KRT14	A94T	Neutral	0.829882	0.311858	0.909653	0.81506	0.726073
COL4A4	P1257R	Neutral	0.381154	0.452177	0.771322	0.915849	0.845756
MET	R970C	Neutral	0.449558	0.452265	0.85581	0.572656	0.707411
COL4A4	G897E	Deleterious	0.0651343	0.0713243	0.0358473	0.0561997	0.030775
EHMT1	A43G	Neutral	0.971965	0.946333	0.985555	0.890451	0.976681
CTBP1	P410L	Neutral	0.815639	0.740231	0.73148	0.66848	0.71913
GLI3	S233N	Neutral	0.894372	0.808493	0.93566	0.669169	0.893616
FGA	G31V	Deleterious	0.384556	0.445305	0.109789	0.282835	0.192331
SPTA1	R28L	Deleterious	0.0648322	0.253041	0.0449442	0.141214	0.0546396
BRCA1	P634R	Neutral	0.903357	0.944922	0.986262	0.682401	0.980562
MECP2	R465Q	Neutral	0.745854	0.809065	0.681034	0.68368	0.778547
BRCA1	K556Q	Neutral	0.969913	0.937892	0.987309	0.885875	0.984279
GLI3	P869S	Neutral	0.768013	0.507094	0.621192	0.0561997	0.443339
PRNP	P102L	Deleterious	0.158242	0.0893125	0.122225	0.209354	0.0665413
MECP2	S353N	Neutral	0.673314	0.615965	0.725479	0.569146	0.737832
NFATC1	T809M	Neutral	0.964225	0.922003	0.992755	0.925934	0.98904
CDC23	M7I	Neutral	0.738707	0.72786	0.735282	0.812213	1
ABL1	H832N	Neutral	0.972822	0.924023	0.994701	0.931954	0.989943
BRCA1	V1534M	Neutral	0.948991	0.920475	0.97319	0.910774	0.970987
WAS	A491T	Neutral	0.547221	0.654584	0.879615	0.869904	0.899002
VEGFB	T183A	Neutral	0.783469	0.770227	0.958329	0.922504	0.94387
BRCA1	Y655F	Neutral	0.953644	0.936585	0.892114	0.800408	0.935317
MECP2	R318L	Deleterious	0.103484	0.259615	0.0660893	0.0627487	0.0446347
MICAL3	N858S	Neutral	0.96432	0.913692	0.993067	0.922504	0.986689
COL4A4	G1443R	Neutral	0.560288	0.568654	0.730272	0.91775	0.828064
PPP1R12A	R523Q	Neutral	0.954969	0.765603	0.966073	0.646968	0.941963
EMD	D149H	Neutral	0.317435	0.554479	0.466395	0.652447	0.407344
EZH2	E745K	Deleterious	0.29254	0.0892939	0.0510012	0.0643954	0.0420804
PPP1R12A	G604A	Neutral	0.947881	0.894069	0.967867	0.922504	0.962648
KMT2E	P1748A	Neutral	0.92576	0.90359	0.974917	0.901051	0.974885
BRCA1	D1546N	Neutral	0.927846	0.90397	0.976864	0.928419	0.978624
MECP2	A390T	Neutral	0.904866	0.805819	0.979886	0.928162	0.976203
FLT4	E76K	Neutral	0.505194	0.647547	0.853971	0.928162	0.880275
EMD	R118H	Neutral	0.745751	0.631202	0.947181	0.918954	0.933003
SOD3	N28S	Neutral	0.56245	0.584635	0.862659	0.922504	0.82834
TCF7L2	A524T	Neutral	0.93096	0.889556	0.97483	0.944848	0.952505
F9	P197S	Neutral	0.618364	0.572666	0.842252	0.930758	0.816536
KDM5A	D1104G	Neutral	0.242427	0.432881	0.579605	0.879022	0.588895
CNOT1	S767G	Neutral	0.776493	0.709456	0.935427	0.925688	0.941462
USP8	R444C	Neutral	0.756699	0.791799	0.558484	0.314514	0.55541
TSC1	E1101D	Neutral	0.757343	0.913285	0.823786	0.260804	0.823496
BRCA1	G275D	Neutral	0.87961	0.937892	0.947843	0.428013	0.936603
KMT2E	T1041M	Neutral	0.961398	0.90251	0.992135	0.92003	0.989749
NFE2L2	L177V	Neutral	0.770961	0.734075	0.849252	0.903207	0.835981
EZH2	L89M	Neutral	0.796482	0.750001	0.953378	0.922987	0.911241
TP53BP2	T407A	Neutral	0.808146	0.723504	0.963831	0.925688	0.961924
ABL1	V959M	Neutral	0.970031	0.894882	0.991039	0.867196	0.977053
BRCA1	T1163I	Neutral	0.957653	0.944922	0.934774	0.774175	0.93475
EHMT1	A196V	Neutral	0.972047	0.946333	0.980644	0.815533	0.974732
EHMT1	G52S	Neutral	0.969022	0.946333	0.98055	0.775962	0.975558
ABL1	D728G	Neutral	0.953821	0.920298	0.984863	0.793088	0.984206
MECP2	P373L	Neutral	0.804625	0.809065	0.963945	0.932181	0.960667
NFATC1	Y729C	Neutral	0.943929	0.913607	0.986584	0.928605	0.982814
BRCA1	S1613G	Neutral	0.943114	0.911758	0.972639	0.905785	0.977162
BRCA1	Y856H	Neutral	0.956942	0.936585	0.9411	0.644236	0.955621
HNF1B	N228K	Neutral	0.558336	0.213224	0.208717	0.154589	0.159899
F9	R191C	Deleterious	0.328383	0.189619	0.140738	0.293794	0.102613
HNRNPA1	Y347C	Deleterious	0.32979	0.324693	0.315548	0.266942	0.309753
GLI3	E456K	Neutral	0.800982	0.735253	0.860218	0.144447	0.770456
ABL1	T781M	Neutral	0.952339	0.924023	0.984017	0.847756	0.980255
BRCA1	R170W	Neutral	0.945817	0.898574	0.982182	0.659613	0.975213
ROBO3	R1198H	Neutral	0.876562	0.882613	0.894656	0.516758	0.913449
EHMT1	L711F	Neutral	0.842582	0.751512	0.982039	0.913019	0.968281
TSC1	P1143A	Neutral	0.95261	0.917309	0.986272	0.932181	0.976425
LMOD1	G142D	Neutral	0.937974	0.903526	0.987757	0.925934	0.988631
MECP2	Q239H	Neutral	0.691611	0.806195	0.918008	0.816315	0.944433
NKD2	P102L	Neutral	0.72122	0.49527	0.902099	0.874859	0.833357
GORASP2	T415M	Neutral	0.864704	0.310985	0.966662	0.867518	0.940589
BRCA1	R1443G	Neutral	0.939429	0.911758	0.953849	0.832364	0.967715
EML4	S196L	Neutral	0.836195	0.886159	0.939591	0.925934	0.951629
ABL1	N670S	Neutral	0.962949	0.924023	0.995224	0.948708	0.98875
BRCA1	R841W	Neutral	0.973575	0.932369	0.988808	0.861349	0.987246
WAS	A17V	Neutral	0.669971	0.658	0.960754	0.92242	0.961952
DDX6	T64N	Neutral	0.672235	0.723894	0.860959	0.890801	0.847627
CSN1S1	E32D	Neutral	0.515395	0.480457	0.460516	0.769003	0.508579
KMT2E	N1407S	Neutral	0.966729	0.90251	0.992071	0.924826	0.987851
DSG1	G972S	Neutral	0.774849	0.730374	0.926698	0.908783	0.910206
B4GALT7	L41P	Deleterious	0.595338	0.10022	0.148906	0.149877	0.115719
EGFR	G1189A	Neutral	0.67688	0.612117	0.878618	0.92189	0.849169
GLI3	G1212D	Neutral	0.922243	0.916761	0.973823	0.851318	0.971714
GLI3	G395E	Neutral	0.782822	0.811566	0.900321	0.192394	0.847514
CTNNB1	D32V	Deleterious	0.0400716	0.068762	0.0175225	0.0345036	0.0150771
ADORA2A	V307I	Neutral	0.938334	0.847414	0.981375	0.922504	0.973999
TP53BP1	Q704R	Neutral	0.964998	0.944922	0.98576	0.869904	0.979456
WAS	D493N	Neutral	0.562234	0.648513	0.741447	0.777733	0.763404
PKD2	A190T	Neutral	0.883298	0.862922	0.952106	0.697525	0.955684
MECP2	V300M	Neutral	0.897506	0.827605	0.915816	0.787309	0.9131
KNL1	I243V	Neutral	0.853645	0.833476	0.922111	0.927922	0.902394
FARP1	A446V	Neutral	0.966856	0.929798	0.991761	0.925934	0.987761
APP	Q354R	Neutral	0.524287	0.770243	0.942071	0.925934	0.920542
PPP1R12A	T381A	Neutral	0.954763	0.894069	0.982514	0.925934	0.979298
BRCA1	Q1200H	Neutral	0.9522	0.944922	0.973903	0.861531	0.970969
NOLC1	A405T	Neutral	0.859032	0.852311	0.955921	0.925688	0.948481
DSG1	L539V	Neutral	0.672855	0.640037	0.941558	0.930758	0.904886
LOX	R122H	Neutral	0.827991	0.817109	0.920965	0.784999	0.924106
MECP2	P314A	Deleterious	0.101672	0.130379	0.064006	0.0381485	0.034772
TP53BP2	Q634H	Neutral	0.808193	0.712945	0.714375	0.537595	0.813305
PRLR	G551R	Neutral	0.871929	0.896732	0.973714	0.928162	0.979549
KMT2E	P1433A	Neutral	0.92495	0.903369	0.97593	0.89969	0.96502
BRCA1	R841Q	Neutral	0.96919	0.944922	0.991235	0.925688	1
NFE2L2	I157T	Neutral	0.785011	0.741532	0.934275	0.922504	0.948098
BRCA1	A108S	Neutral	0.95606	0.944922	0.976688	0.907444	0.975485
ROBO3	L888P	Deleterious	0.920849	0.625324	0.58016	0.106304	0.517427
WRN	L1074F	Neutral	0.851996	0.783408	0.962326	0.92003	0.96297
RABEP1	S8P	Neutral	0.61429	0.719399	0.801336	0.890451	0.789146
EML4	P905S	Neutral	0.785448	0.677729	0.817148	0.908485	0.775182
ABL1	R574Q	Neutral	0.840553	0.905986	0.989069	0.592731	0.973835
KDM5A	M1336V	Neutral	0.738732	0.476219	0.985103	0.922504	0.955317
PRNP	A117V	Deleterious	0.46477	0.235922	0.476051	0.549457	0.337897
EZH2	A345T	Neutral	0.701421	0.793834	0.828259	0.814905	0.812796
USP8	D443G	Neutral	0.81359	0.866984	0.530566	0.388602	0.609659
GLI3	A1190V	Neutral	0.95329	0.920638	0.987833	0.815234	0.98058
EHMT1	M346L	Neutral	0.96628	0.944341	0.975323	0.769131	0.975971
GLI3	T319M	Neutral	0.834556	0.603479	0.948401	0.148536	0.844424
ABL1	G671E	Neutral	0.883223	0.905986	0.910773	0.354665	0.906894
KRT14	T45I	Neutral	0.679398	0.707677	0.625102	0.66848	0.546553
HTRA1	A20V	Neutral	0.721361	0.632345	0.783346	0.716363	0.674726
COL4A4	G587C	Deleterious	0.0318634	0.0635655	0.0277821	0.0907281	0.0249319
FLT4	G1276E	Deleterious	0.334086	0.778676	0.271562	0.157789	0.307511
ABL1	G626S	Neutral	0.96253	0.924023	0.993366	0.937589	0.986315
MECP2	V424I	Neutral	0.846913	0.806195	0.947835	0.925555	0.955158
HCN1	S9P	Neutral	0.854255	0.880307	0.94664	0.869904	0.934156
INCENP	E383K	Neutral	0.813682	0.802665	0.968953	0.925934	0.966464
BRCA1	P1020S	Neutral	0.969151	0.944922	0.96233	0.808049	0.955261
FXN	M76V	Neutral	0.756552	0.717083	0.688992	0.68915	0.665932
EHMT1	A151P	Neutral	0.977164	0.946333	0.93015	0.27963	0.946057
PSIP1	Q472L	Neutral	0.698289	0.86107	0.881456	0.871563	0.899552
EHMT1	L147V	Neutral	0.962945	0.944341	0.945781	0.556931	0.944554
MECP2	A370V	Neutral	0.827794	0.809388	0.970066	0.911477	0.970521
LDLR	Y828S	Deleterious	0.0363522	0.069859	0.0444881	0.0742596	0.038344
BRCA1	M1628T	Neutral	0.953065	0.913139	0.982223	0.925377	0.98668
EHMT1	A468T	Neutral	0.97122	0.946333	0.993357	0.925934	0.99067
GEN1	S877Y	Neutral	0.907645	0.881234	0.963742	0.92003	0.975726
TRPV5	L681S	Neutral	0.831761	0.705012	0.884267	0.885944	0.911358
KMT2E	N1195S	Neutral	0.958123	0.90251	0.992146	0.924826	0.988511
TP73	A2S	Neutral	0.709197	0.703283	0.893942	0.928605	0.858945
GLI3	D745N	Neutral	0.735069	0.834177	0.940554	0.451206	0.867125
PAX5	D2E	Neutral	0.656212	0.703202	0.740437	0.784485	0.673882
ABL1	T935M	Neutral	0.950737	0.923028	0.985886	0.919343	0.978292
CFTR	N417S	Neutral	0.482411	0.683213	0.83913	0.931954	0.827182
KNL1	T1447A	Neutral	0.850866	0.833476	0.916985	0.911966	0.85746
NFE2L2	V268M	Neutral	0.820884	0.727573	0.896397	0.88181	0.897998
ABL1	D739N	Neutral	0.967553	0.920298	0.987105	0.870945	0.980788
EHMT1	A1292T	Neutral	0.824184	0.684197	0.936757	0.922148	0.902952
EHMT1	V212M	Neutral	0.954538	0.946333	0.988743	0.798691	0.98752
PRNP	P105L	Deleterious	0.214469	0.108786	0.108096	0.167478	0.0606932
ABL1	S679T	Neutral	0.972879	0.924023	0.992298	0.929709	0.982248
EHMT1	A499V	Neutral	0.961715	0.946333	0.982211	0.888749	0.978708
FLT4	G1303A	Neutral	0.899876	0.867175	0.976383	0.930758	0.964372
SQSTM1	A117V	Neutral	0.722042	0.460097	0.963138	0.860001	0.91138
KCNQ1	G643S	Neutral	0.836153	0.775288	0.960877	0.925688	0.957482
TNNI3	K206Q	Deleterious	0.037827	0.100592	0.0390584	0.120485	0.02957
GLI3	P1546S	Neutral	0.954286	0.920638	0.982757	0.830643	0.97442
EHMT1	G162S	Neutral	0.977212	0.946333	0.989625	0.687811	0.986498
LOX	G108S	Neutral	0.866664	0.849936	0.975496	0.927922	0.967403
EHMT1	P709A	Neutral	0.889339	0.865702	0.980112	0.927922	0.970411
WASF1	T105A	Neutral	0.816797	0.292317	0.831285	0.677151	0.678475
EHMT1	A152T	Neutral	0.968105	0.946333	0.964404	0.527895	0.961613
TNNI3	K178E	Deleterious	0.0307347	0.0853026	0.0159953	0.0395111	0.014157
WAS	P329A	Neutral	0.695771	0.649304	0.924656	0.903992	0.871086
DFFA	R325Q	Neutral	0.744951	0.694541	0.844187	0.758072	0.852272
ZC3H12A	R28C	Neutral	0.534145	0.679149	0.949101	0.928605	0.935186
MICAL3	N1482S	Neutral	0.926211	0.852556	0.987192	0.922504	0.969941
BRCA1	L974S	Neutral	0.924481	0.935608	0.877632	0.805477	0.892084
FMNL2	P540S	Neutral	0.805123	0.687945	0.934645	0.922504	0.936955
TP53BP1	M290T	Neutral	0.968105	0.944922	0.991321	0.885944	0.98607
DNM1	G771A	Deleterious	0.802823	0.762895	0.709738	0.762658	0.779869
EHMT1	P194L	Neutral	0.951452	0.944341	0.979319	0.814983	0.975497
ABL1	D728N	Neutral	0.950264	0.920298	0.975666	0.830402	0.961755
COL4A4	G610S	Deleterious	0.114658	0.452177	0.172435	0.442498	0.170899
ATG2A	R1621H	Neutral	0.89861	0.852437	0.965909	0.925934	0.97588
MECP2	H379Q	Neutral	0.881466	0.564479	0.889383	0.651932	0.827621
EZH2	R354H	Neutral	0.501912	0.626862	0.509495	0.39478	0.424853
DNM1	S847L	Neutral	0.704017	0.783309	0.599353	0.679245	0.730033
MECP2	I260M	Neutral	0.672158	0.818098	0.901469	0.779738	0.934267
GORASP2	G251E	Neutral	0.826057	0.718695	0.957262	0.923254	0.947525
EHMT1	A1295S	Neutral	0.757808	0.695039	0.878094	0.918954	0.850773
HIF1A	A654V	Deleterious	0.533828	0.595804	0.76499	0.875931	0.668559
WAS	P314L	Neutral	0.587944	0.788447	0.881371	0.925221	0.853869
PRAG1	R170H	Neutral	0.934162	0.906283	0.97654	0.890801	1
WWP2	S197L	Neutral	0.787476	0.711148	0.89107	0.854836	0.892473
IFNLR1	D321E	Neutral	0.913084	0.884261	0.944086	0.795095	0.947504
BRCA1	Y179C	Neutral	0.878215	0.943754	0.951369	0.507292	0.928258
ABL1	V775L	Neutral	0.93547	0.921272	0.978055	0.928419	0.966143
KMT2E	Q207H	Neutral	0.191621	0.679588	0.163428	0.18667	0.24916
BRCA1	K1109N	Neutral	0.956488	0.944922	0.970546	0.661371	0.970252
BLM	S1352F	Neutral	0.815674	0.676088	0.942527	0.878043	0.941108
AXIN1	C451Y	Neutral	0.792141	0.824635	0.962148	0.928605	0.960672
EHMT1	P251T	Neutral	0.95561	0.939816	0.992237	0.907732	1
MECP2	P388S	Neutral	0.657258	0.800307	0.970274	0.936504	0.972126
ABL1	S915L	Neutral	0.930896	0.921272	0.977514	0.934109	0.958256
BRCA1	V1181A	Neutral	0.940117	0.944922	0.960277	0.829107	0.96506
EHMT1	E373K	Neutral	0.960237	0.946333	0.983666	0.763307	0.984743
EHMT1	A69T	Neutral	0.968278	0.946333	0.993045	0.890801	0.988167
COL4A4	G731D	Deleterious	0.0472241	0.0635655	0.0341617	0.0742596	0.0315441
MECP2	P354T	Neutral	0.786689	0.795798	0.975171	0.935654	0.975921
GLI3	G1336E	Neutral	0.892672	0.916761	0.967838	0.797581	0.963779
CANT1	A65V	Neutral	0.881887	0.858959	0.98629	0.922148	0.96927
MECP2	I305M	Neutral	0.798036	0.766781	0.897502	0.790063	0.910093
MECP2	S241L	Neutral	0.574328	0.806195	0.825412	0.807552	0.834466
EMILIN1	A391E	Neutral	0.741736	0.849359	0.86961	0.806428	0.889977
STRADA	P35L	Neutral	0.697139	0.744382	0.908577	0.918686	0.8995
USP8	P720R	Deleterious	0.196762	0.0752291	0.0187959	0.0643954	0.0226066
NFE2L2	E152K	Neutral	0.686678	0.710918	0.85916	0.861971	1
CST3	G30S	Neutral	0.768632	0.845849	0.940445	0.890451	0.937329
GLI3	T107M	Neutral	0.90471	0.868494	0.952742	0.806428	0.951352
OPTN	N303K	Neutral	0.715558	0.670486	0.744524	0.675738	0.735763
TAF15	G462S	Neutral	0.878518	0.466622	0.952071	0.612927	0.889482
PPP1R12A	P837S	Neutral	0.955796	0.765603	0.957117	0.671029	0.905501
GLI3	D896H	Deleterious	0.741393	0.494116	0.496239	0.0345036	0.401893
F9	C18R	Deleterious	0.256389	0.0810916	0.0813227	0.145602	0.0654183
HCN1	I693V	Neutral	0.941852	0.920638	0.988157	0.927922	0.987648
TP73	I626V	Neutral	0.492936	0.624782	0.191163	0.556931	0.28157
BRCA1	I600M	Neutral	0.96299	0.944922	0.974934	0.88181	0.970602
ABL1	P899L	Neutral	0.811115	0.907118	0.950842	0.624863	0.927078
WEE1	G210C	Neutral	0.625381	0.63549	0.840212	0.786554	0.810319
IRAK1	G619S	Neutral	0.940298	0.917741	0.98737	0.925688	0.983127
STK4	R332Q	Neutral	0.659238	0.325871	0.814215	0.641161	0.697529
GATA3	T421M	Deleterious	0.725658	0.795155	0.946167	0.845434	0.92142
LDLR	V765G	Neutral	0.446812	0.547806	0.101957	0.547139	0.263699
LMNA	R388P	Deleterious	0.535993	0.493627	0.377842	0.036928	0.330766
COL4A4	G837A	Deleterious	0.0357895	0.0635655	0.0422794	0.143978	0.0301048
BRCA1	A744T	Neutral	0.969562	0.944922	0.990955	0.927922	0.984434
NR3C2	S567L	Neutral	0.859706	0.905676	0.871206	0.926875	0.877392
KLF1	A7T	Neutral	0.837581	0.819988	0.893354	0.800172	0.874935
PRKAR2A	T54P	Neutral	0.799368	0.726815	0.938078	0.922504	0.920503
HNRNPA1	Y366C	Neutral	0.339418	0.172059	0.6391	0.3382	0.4493
CACNA1S	P1620A	Neutral	0.882396	0.835158	0.965549	0.934642	0.95097
MECP2	A299P	Neutral	0.771363	0.497836	0.689438	0.448594	0.580059
SLC4A1	M909T	Deleterious	0.753653	0.17064	0.235482	0.151912	0.186545
EMD	T104N	Neutral	0.311874	0.592698	0.3984	0.676085	0.450241
PHF20	P297L	Deleterious	0.877627	0.805605	0.608175	0.579104	0.7165
JAG1	H1193Y	Neutral	0.590441	0.503323	0.926503	0.921855	0.813569
KMT2E	A1513S	Neutral	0.940225	0.903369	0.967273	0.92189	0.967846
MECP2	I315M	Deleterious	0.0700778	0.169803	0.0454962	0.0395111	0.0281685
CANT1	A82V	Neutral	0.821608	0.856767	0.974393	0.928162	0.958197
COL4A4	D244A	Deleterious	0.379925	0.568654	0.24489	0.857617	0.466857
GEN1	S509W	Neutral	0.891623	0.730875	0.898697	0.781196	0.869999
COL4A4	P1291A	Neutral	0.442202	0.305541	0.805389	0.902441	0.780384
KMT2E	D907V	Deleterious	0.908657	0.903369	0.858604	0.625813	0.90398
MMP1	A22V	Neutral	0.701907	0.632424	0.82159	0.885944	0.81426
BRCA1	R866H	Neutral	0.876305	0.944922	0.925706	0.366003	0.927516
HCN1	N776D	Neutral	0.906441	0.916761	0.97407	0.805386	0.967573
GGA1	R340H	Neutral	0.857169	0.87744	0.964408	0.928605	0.970597
LMNA	G608S	Deleterious	0.807735	0.776534	0.975721	0.924944	0.960822
PRAG1	R303Q	Neutral	0.939474	0.906283	0.990528	0.928605	0.983741
PRAG1	A298T	Neutral	0.945974	0.9106	0.990104	0.925934	0.983999
MTOR	A562P	Neutral	0.73344	0.700177	0.727584	0.806428	0.5824
EHMT1	P715A	Neutral	0.811495	0.845096	0.930431	0.802704	0.889051
MECP2	P414L	Neutral	0.67714	0.755463	0.879791	0.90919	0.923554
PDGFB	L9R	Deleterious	0.248925	0.164501	0.0878383	0.13382	0.0975578
FOXC2	Y41F	Deleterious	0.72149	0.145156	0.81163	0.493658	0.465185
EHMT1	P252L	Neutral	0.928128	0.937598	0.962392	0.798691	0.96474
MECP2	T255A	Neutral	0.755459	0.789433	0.96093	0.930758	0.969802
PANX1	E390D	Neutral	0.658891	0.672347	0.776046	0.893964	0.82012
F9	G50A	Deleterious	0.139558	0.191571	0.0395302	0.372517	0.0534075
WAS	A426S	Neutral	0.839662	0.800546	0.921121	0.928162	0.904191
TNNI2	R174Q	Deleterious	0.115766	0.0635655	0.0155325	0.0643954	0.0215435
GLI3	I1504L	Neutral	0.930335	0.917775	0.872803	0.596015	0.922897
GLI3	L992P	Neutral	0.936395	0.917775	0.975118	0.91394	0.962979
ABL1	A861T	Neutral	0.971179	0.924023	0.993478	0.934642	0.987138
MECP2	A299V	Neutral	0.688885	0.806195	0.872917	0.841332	0.86819
SESN2	R36W	Neutral	0.587917	0.638816	0.79994	0.787253	1
ABL1	N812K	Neutral	0.957566	0.90717	0.977858	0.68915	0.966621
HCN1	L673R	Neutral	0.874424	0.910794	0.897021	0.714153	0.917262
RORC	S250N	Neutral	0.945571	0.888062	0.982085	0.891128	0.963607
COL4A4	G475C	Deleterious	0.0348704	0.0635655	0.0221619	0.0838621	0.0229791
KMT2E	L1159P	Deleterious	0.770321	0.585502	0.328104	0.0345036	0.363735
KMT2E	N1246K	Neutral	0.918999	0.90359	0.970002	0.797593	0.967841
BRCA1	S186Y	Neutral	0.836764	0.888116	0.920462	0.14366	0.86214
ABL1	R764G	Neutral	0.936444	0.920298	0.955716	0.634691	0.953791
HCN1	A670V	Neutral	0.942776	0.920638	0.976845	0.815533	0.959527
CTNNB1	T40I	Deleterious	0.138772	0.255924	0.0281342	0.399259	0.0736428
MECP2	L233V	Neutral	0.525143	0.181075	0.29598	0.214543	0.210534
EHMT1	G52C	Neutral	0.971531	0.946333	0.985879	0.647153	0.983211
ABL1	P784L	Deleterious	0.947754	0.921272	0.922955	0.698874	0.92785
KNL1	I498N	Neutral	0.828286	0.833476	0.82272	0.849757	0.805575
GLI3	S658I	Neutral	0.752809	0.847507	0.928281	0.505347	0.856983
ABL1	S936N	Neutral	0.977093	0.924023	0.992386	0.901658	0.983484
CD320	Q8R	Neutral	0.641116	0.847063	0.92783	0.922504	0.957638
MECP2	A390S	Neutral	0.877111	0.824919	0.975194	0.931954	0.974201
GLI3	D913N	Neutral	0.88523	0.881106	0.956546	0.840327	0.946252
SMO	L15V	Neutral	0.756067	0.582384	0.826904	0.83038	0.757132
ELK4	T247A	Neutral	0.907701	0.837211	0.974504	0.928605	0.969332
KMT2E	P1545L	Neutral	0.924647	0.866803	0.79813	0.604536	0.870242
MECP2	P402A	Neutral	0.904977	0.815849	0.984384	0.926736	0.972308
LMNA	T10I	Deleterious	0.435091	0.187423	0.124747	0.393867	0.178683
NKD2	D53N	Neutral	0.765245	0.765623	0.913146	0.923254	0.925153
HCN1	T687N	Neutral	0.928294	0.920638	0.992422	0.926736	0.984659
KNL1	D1390E	Neutral	0.73312	0.833476	0.244581	0.622602	0.445706
FOXC2	D202N	Neutral	0.898675	0.907477	0.983656	0.912546	0.979255
BRCA1	E1038G	Neutral	0.935355	0.944922	0.985497	0.892044	0.97598
TAF15	G69C	Neutral	0.535574	0.166381	0.46132	0.362156	0.354441
HCN1	R854P	Neutral	0.92812	0.916761	0.949801	0.644744	0.946103
GPIHBP1	S144F	Neutral	0.815798	0.789189	0.754988	0.644744	0.691696
KMT2E	E825A	Neutral	0.828728	0.594827	0.827094	0.124348	0.731197
EHMT1	T699A	Neutral	0.920813	0.865702	0.983985	0.924826	0.9755
KMT2E	G1657E	Neutral	0.858199	0.801229	0.80035	0.296906	0.83644
KRT14	G68S	Neutral	0.830045	0.568432	0.939072	0.891706	0.874077
EZH2	Y741H	Deleterious	0.325441	0.0929342	0.046907	0.0643954	0.0472429

## Sheet: Table S6 Gene -Split results
S6 Table. Variant-level classification metrics on the gene-stratified hold-out test set for the enhanced models and the combined predictor model.
Model	Total Mutations	Total Deleterious	total Neutral	ROC-AUC	PR-AUC
Baseline	381	32	349	0.7671	0.1811
EVE Enhanced	381	32	349	0.8549	0.491
ESM1b Enhanced	381	32	349	0.8921	0.6065
AlphaMissense Enhanced	381	32	349	0.9234	0.6951
Combined (standalone)	381	32	349	0.8736	0.6635
Combined Enhanced	381	32	349	0.9259	0.739
